# Supplementary material for: An Update on the Surveillance of Livestock Diseases and Antimicrobial Use in Sierra Leone in 2021—An Operational Research Study
Source: Int J Environ Res Public Health. 2022 Apr 27;19(9):5294. doi: 10.3390/ijerph19095294 (PMC9104805; doi:10.3390/ijerph19095294)
Supplement: Supplementary file 1 [file ijerph-19-05294-s001.zip]

Archive with 1 entries (1 files):
- ijerph-1632917-supplementary.pdf
